# Supplementary material for: A new species of Decimiana Uvarov (Insecta, Mantodea, Acanthopidae) from Brazil, with remarks on the distribution of Decimiana bolivari (Chopard)
Source: Zookeys. 2012 Oct 2;236:55–64. doi: 10.3897/zookeys.236.3477 (PMC11363515; doi:10.3897/zookeys.236.3477)
Supplement: XML Treatment for Decimiana elliptica [file zookeys.236.3477-treatment1.xml]

<!DOCTYPE tp:taxon-treatment
  PUBLIC "-//TaxonX//DTD Taxonomic Treatment Publishing DTD v0 20100105//EN" "tax-treatment-NSO.dtd">
<tp:taxon-treatment xmlns:tp="http://www.plazi.org/taxpub"><tp:treatment-meta><mixed-citation publication-type="journal"><person-group><name><surname>Menezes</surname><given-names>Eliomar da Cruz</given-names></name><name><surname>Bravo</surname><given-names>Freddy</given-names></name></person-group><article-title>A new species of <italic>Decimiana</italic> Uvarov (Insecta,
                    Mantodea, Acanthopidae) from Brazil, with remarks on the distribution of
                        <italic>Decimiana bolivari</italic> (Chopard) </article-title><source>Zookeys</source><day>2</day><month>10</month><year>2012</year><volume>236</volume><fpage>55</fpage><lpage>64</lpage><pub-id pub-id-type="doi">10.3897/zookeys.236.3477</pub-id></mixed-citation></tp:treatment-meta><tp:nomenclature><tp:taxon-name>
            <tp:taxon-name-part taxon-name-part-type="genus">Decimiana</tp:taxon-name-part>
            <tp:taxon-name-part taxon-name-part-type="species">elliptica</tp:taxon-name-part>
            <object-id xmlns:xlink="http://www.w3.org/1999/xlink" xlink:type="simple">urn:lsid:zoobank.org:act:7F0879A2-1852-4ACE-8518-F7B4475EF1F2</object-id>
            <object-id xmlns:xlink="http://www.w3.org/1999/xlink" xlink:type="simple">http://species-id.net/wiki/Decimiana_elliptica</object-id>
          </tp:taxon-name><tp:taxon-status xmlns:xlink="http://www.w3.org/1999/xlink" xlink:type="simple">sp. n.</tp:taxon-status><xref ref-type="fig" rid="F1">Figures 1</xref><xref ref-type="fig" rid="F2"/><xref ref-type="fig" rid="F3">–3</xref></tp:nomenclature><tp:treatment-sec sec-type="Type material"><title>Type material.</title><p>Holotype male: BRASIL, Bahia, Palmeiras, Posto do Pai Inácio, <named-content xmlns:xlink="http://www.w3.org/1999/xlink" content-type="dwc:verbatimCoordinates" xlink:type="simple">12°27.00"S,
                            41°28.00"W</named-content>, ca. 900 m a.s.l. 09.XII.2007, Bravo, F.,
                        Zacca, T., Silva-Neto, A., Resende, J., &amp; Almeida, C. col., (MZUEFS
                        #42169). Paratype male: BRASIL, Bahia, Mucugê, Chapada Diamantina, Parque
                        Municipal de Mucugê, 30.I.2011, light trap, Mahlmann, T. &amp; Hipólito
                        cols. (UFBA).</p></tp:treatment-sec><tp:treatment-sec sec-type="Etymology"><title>Etymology.</title><p>The name makes reference to the shape the anterior lobe of the left dorsal
                        phallomere.</p></tp:treatment-sec><tp:treatment-sec sec-type="Diagnosis"><title>Diagnosis.</title><p>Compound eyes conical with apical tubercle; mesothoracid wings opaque, brown,
                        with costal margin slightly concave; posterior wings with black bands
                        between the crossveins; anterior process of the left dorsal phallomere with
                        distal sclerotized lobe elliptical.</p></tp:treatment-sec><tp:treatment-sec sec-type="Description"><title>Description male.</title><p>Body stout, brown (<xref ref-type="fig" rid="F1">Fig. 1</xref>), length
                        38.64–42.68 mm from head to subgenital plate.</p><fig id="F1" position="float" orientation="portrait"><label>Figure 1.</label><caption><p><italic><tp:taxon-name>Decimiana elliptica</tp:taxon-name></italic>
                                sp. n., holotype, dorsal habitus. Scale bar = 10.00mm.</p></caption><!--Edit 1--><graphic xmlns:xlink="http://www.w3.org/1999/xlink" xlink:href="export.php_files/zookeys-236-055-g001.jpg" position="float" orientation="portrait" xlink:type="simple"/></fig><p>Head (<xref ref-type="fig" rid="F2">Fig. 2A</xref>). Triangular, 1.67 times
                        as wide as width of supracoxal dilatation. Antennae moniliform, brown, 1.07
                        times the length of the pronotum. Ocelli developed, elliptical. Vertex:
                        rectilinear, below the imaginary line connecting top of compound eyes (not
                        including the apical tubercle). Frontal shield transversal, 0.53 times wider
                        than high.</p><p>Thorax. Pronotum, 0.27 times as long as length of body, 4.87 times longer
                        than its smallest width, lateral margins smooth, surface with scattered
                        small tubercles, distributed along sides of the medial carina (<xref ref-type="fig" rid="F2">Fig. 2B</xref>). Prozona: anterior margin
                        rounded, lateral margins slightly convergent. Metazona 2.05 times as long as
                        length of prozona, with two basal flattened tubercles.</p><p>Fore legs. Coxae: stout, reaching base of proesternum, 0.75 as long as length
                        of pronotum; anterior, posterior, and external margins with minute dispersed
                        spines; posterior external face with small scattered tubercules, inner face
                        with some circular ocher spots. Fore femora: stout, triangular, 0.94 times
                        as long as the length of the pronotum; external face with small tubercules;
                        16 inner spines, except the spines of the genicular lobes; femoral spines of
                        the three series black at tip. Fore tibiae: 0.55 as long <!--PageBreak-->as
                        length of pronotum (not including the tibial claw); 20–21 external spines in
                        left leg and 18–19 in right leg; 16 inner spines; external and inner tibial
                        spines black at tips.</p><p>Mesothoracic wings: 3.29 times as long as length of pronotum, surpassing the
                        abdomen at rest, and same length as posterior wings. Surface opaque and
                        brown. Costal margin slightly concave and with small apical lobe (<xref ref-type="fig" rid="F2">Fig. 2C</xref>). Venation brown. Venules of the
                        costal area anastomosed.</p><p>Mid legs: pubescent; femora and tibiae 0.58 times as long as length of
                        pronotum; first tarsomere shorter than length of all remaining
                        tarsomeres.</p><p>Metathoracis wings: 3.03 times as long as length of pronotum, surface
                        semi-hyaline; venation brown.</p><p>Hind legs: pubescent; femur 0.70 times as long as length of pronotum; tibiae
                        0.73 times as long as length of pronotum; first tarsomere shorter than
                        length of all remaining tarsomeres.</p><p>Abdomen. Cylindrical; second to fourth and sixth tergite with distal black
                        stripe, fifth tergite black; fourth and sixth tergite with rounded lateral
                        lobe. Supranal plate: 1.47 times wider than length, distal margin bidentate
                            (<xref ref-type="fig" rid="F2">Fig. 2D</xref>). Cerci: bristly,
                        cyli<!--PageBreak-->ndrical, eight cercomeri, last cercomerum cylindrical or
                        bilobed (<xref ref-type="fig" rid="F2">Fig. 2E</xref>) and slightly
                        flattened. Subgenital plate: pubescent, oval (<xref ref-type="fig" rid="F2">Fig. 2F</xref>). Styles: bristly, separated, small or more developed
                            (<xref ref-type="fig" rid="F2">Fig. 2G</xref>).</p><fig id="F2" position="float" orientation="portrait"><label>Figure 2.</label><caption><p><bold>A–D, F</bold> holotype; <bold>E, G</bold> paratype.
                                    <bold>A</bold> Head, frontal view <bold>B</bold> Pronotum,
                                dorsal view <bold>C</bold> Shape of the left mesothoracic wings,
                                dorsal view <bold>D</bold> Supranal plate and cercus, dorsal view
                                    <bold>E</bold> Last cercomerum <bold>F</bold> Subgenital plate,
                                ventral view <bold>G</bold> Distal margin of the subgenital plate,
                                ventral view.</p></caption><!--Edit 1--><graphic xmlns:xlink="http://www.w3.org/1999/xlink" xlink:href="export.php_files/zookeys-236-055-g002.jpg" position="float" orientation="portrait" xlink:type="simple"/></fig><p>Phallic complex. Right dorsal phallomere. Dorsal lamina triangular (<xref ref-type="fig" rid="F3">Fig. 3A</xref>). Mid arm: developed, arched.
                        Anterior apodeme long and narrow. Ventral plate sclerotized, well developed,
                        trapezoidal, projected, with transverse grooves. Ventral process
                        sclerotized, curved and well developed, as long as of ventral plate, forming
                        acute angle backward (<xref ref-type="fig" rid="F3">Fig. 3B</xref>).</p><p>Left dorsal phallomere. Dorsal lamina: ample, basal region narrow; right
                        basal region membranous (<xref ref-type="fig" rid="F3">Fig. 3C</xref>).
                        Ventral lamina long and wide forming an anterior process, with distal
                        sclerotized elliptical dentate lobe, connected to a lateral row of teeth
                        which can be undeveloped (<xref ref-type="fig" rid="F3">Fig. 3D</xref>).
                        Apical process flattened, folded toward base of phallomere. Phalloid
                        apophysis membranous, forming a relatively large and pilose lobe. Membranous
                        lobe wide (approx. half the width of dorsal lamina), rounded and with long
                        hair.</p><p>Ventral phallomere (<xref ref-type="fig" rid="F3">Figs 3E, 3F</xref>).
                        Elongated (aprrox. 1,84 times longer than wide). Tip of the right margin
                        with well-sclerotized and acute anterior process, its surface covered with
                        denticles. Distal process sclerotized, upward, with small denticles on
                        anterior margin.</p><p>Female unknown.</p><fig id="F3" position="float" orientation="portrait"><label>Figure 3.</label><caption><p><italic><tp:taxon-name>Decimiana elliptica</tp:taxon-name></italic>
                                sp. n., holotype. <bold>A</bold> Right dorsal phallomere, dorsal
                                view <bold>B</bold> Right dorsal phallomere, ventral view
                                    <bold>C</bold> Left dorsal phallomere, dorsal view
                                    <bold>D</bold> Left dorsal phallomere, ventral view
                                    <bold>E</bold> Ventral phallomere, dorsal view <bold>F</bold>
                                Ventral phallomere, ventral view. Abbreviations: <bold>an ap</bold>
                                = anterior apodeme, <bold>an pr</bold> = anterior process, <bold>di
                                    pr</bold> = distal process, <bold>me lo</bold> = membranous
                                lobe, <bold>mi ar</bold> = mid arm, <bold>ph ap</bold> = phalloid
                                apophysis, <bold>ve pl</bold> = ventral plate, <bold>ve pr</bold> =
                                ventral process. Scale bar = 1.00 mm.</p></caption><!--Edit 1--><graphic xmlns:xlink="http://www.w3.org/1999/xlink" xlink:href="export.php_files/zookeys-236-055-g003.jpg" position="float" orientation="portrait" xlink:type="simple"/></fig></tp:treatment-sec><tp:treatment-sec sec-type="Measurements"><title>Measurements</title><p>(mm). Holotype: body length 38.64, pronotum length 10.6, mesothoracic wings
                        34.93, metathoracic wings 32.2, fore coxae 8.0, fore femura 9.97, fore
                        tibiae 5.91, mid femura 6.15, mid tibiae 6.15, hind femura 7.4, hind tibiae
                        7.82. <!--PageBreak--><!--PageBreak-->Paratype: body length 42.68, pronotum
                        length 11.71, mesothoracic wings 38.58, metathoracic wings 35.57, fore coxae
                        8.83, fore femura 11.01, fore tibiae 6.52, mid femura 6.79, mid tibiae 6.79,
                        hind femura 8.17, hind tibiae 8.63.</p></tp:treatment-sec><tp:treatment-sec sec-type="Type localities"><title>Type localities.</title><p>The type specimens were collected in two localities in the Chapada Diamantina
                        Mountain Range in Bahia State, northeastern Brazil: Parque Municipal de
                        Mucugê (municipality of Mucugê) and near a mountain known as Morro do Pai
                        Inácio (municipality of Palmeiras) (<xref ref-type="fig" rid="F4">Fig.
                            4</xref>). The Chapada Diamantina represents the northern portion of the
                        Espinhaço Range (<xref ref-type="bibr" rid="B11">Rocha et al. 2005</xref>)
                        and according <xref ref-type="bibr" rid="B15">Velloso et al. (2002)</xref>
                        it is considered an eco-region of the Caatinga (dryland) Biome, with a rainy
                        season generally from November to April. The vegetation of the Chapada
                        Diamantina is a mosaic of “caatinga”, “cerrado de altitude”, “campos
                        rupestres”, and semideciduous and deciduous forests.</p></tp:treatment-sec><tp:treatment-sec><!--Section generated to contain objects referenced in tp:taxon-treatment.--><fig id="F4" position="float" orientation="portrait"><label>Figure 4.</label><caption><p>Geographical records of <italic><tp:taxon-name>Decimiana
                                    elliptica</tp:taxon-name></italic> sp. n. and
                                    <italic><tp:taxon-name>Decimiana
                                bolivari</tp:taxon-name></italic> (Chopard).</p></caption><!--Edit 1--><graphic xmlns:xlink="http://www.w3.org/1999/xlink" xlink:href="export.php_files/zookeys-236-055-g004.jpg" position="float" orientation="portrait" xlink:type="simple"/></fig></tp:treatment-sec><ref-list><ref id="B11"><mixed-citation xmlns:xlink="http://www.w3.org/1999/xlink" xlink:type="simple"><person-group><name name-style="western"><surname>Rocha</surname><given-names>WJSF</given-names></name><name name-style="western"><surname>Chaves</surname><given-names>JM</given-names></name><name name-style="western"><surname>Rocha</surname><given-names>CC</given-names></name><name name-style="western"><surname>Funch</surname><given-names>L</given-names></name><name name-style="western"><surname>Juncá</surname><given-names>FA</given-names></name></person-group> (<year>2005</year>)<source> Avaliação Ecológica Rápida da
                        Chapada Diamantina. In. Juncá FA, Funch L, Rocha W (Eds) Biodiversidade e
                        Conservação da Chapada Diamantina. Ministério do Meio Ambiente, Brasília,
                        29–45.</source></mixed-citation></ref><ref id="B15"><mixed-citation xmlns:xlink="http://www.w3.org/1999/xlink" xlink:type="simple"><person-group><name name-style="western"><surname>Velloso</surname><given-names>AL</given-names></name><name name-style="western"><surname>Sampaio</surname><given-names>EVSB</given-names></name><name name-style="western"><surname>Pareyn</surname><given-names>FGC</given-names></name></person-group> (<year>2002</year>)<source> Ecorregiões Propostas para o Bioma
                        Caatinga.</source>
                    <publisher-name>Associação Plantas do Nordeste, Instituto de Conservação
                        Ambiental The Nature Conservancy do Brasil</publisher-name>,
                        <publisher-loc>Recife</publisher-loc>, <lpage>76</lpage>
                    pp.</mixed-citation></ref></ref-list></tp:taxon-treatment>
